# Supplementary material for: Brain endothelium-derived extracellular vesicles containing amyloid-beta induce mitochondrial alterations in neural progenitor cells
Source: Extracell Vesicles Circ Nucl Acids. 2022 Dec 1;3(4):375–9. doi: 10.20517/evcna.2022.22 (PMC9838065; doi:10.20517/evcna.2022.22)
Supplement: Supplementary file 4 — Supplementary Materials [file evcna-3-4-357-SupplementaryMaterials.zip]

Archive with 3 entries (3 files):
- 5303-SupplementaryMaterials.pdf
- 5303-SupplementaryMaterials_1.mp4
- 5303-SupplementaryMaterials_2.mp4
